# Supplementary material for: Molecular Crowding Tunes Material States of Ribonucleoprotein Condensates
Source: Biomolecules. 2019 Feb 19;9(2):71. doi: 10.3390/biom9020071 (PMC6406554; doi:10.3390/biom9020071)
Supplement: Supplementary file 1 [file biomolecules-09-00071-s001.zip]

Archive with 4 entries (4 files):
- Supplementary Information_final.docx
- Supplementary Movie 1.avi
- Supplementary Movie 2.avi
- Supplementary Movie 3.avi
